# Supplementary material for: Direct Hydroxylation of Benzene with Hydrogen Peroxide Using Fe Complexes Encapsulated into Mesoporous Y-Type Zeolite
Source: Molecules. 2022 Oct 13;27(20):6852. doi: 10.3390/molecules27206852 (PMC9612136; doi:10.3390/molecules27206852)
Supplement: Supplementary file 1 [file molecules-27-06852-s001.zip]

Archive with 1 entries (1 files):
- molecules-1922763-supplementary.pdf
